# Supplementary material for: Copy number determination of the gene for the human pancreatic polypeptide receptor NPY4R using read depth analysis and droplet digital PCR
Source: BMC Biotechnol. 2019 Jun 4;19:31. doi: 10.1186/s12896-019-0523-9 (PMC6549351; doi:10.1186/s12896-019-0523-9)
Supplement: Supplementary file 1 — NPY4R copy number in 1000 Genomes individuals. A table displaying IDs, population and the copy number of the NPY4R gene determined using read depth analysis (66 individuals from the 1000 Genomes database) and ddPCR (18 samples from the 1000 Genomes Project). (XLSX 14 kb) [file 12896_2019_523_MOESM1_ESM.xlsx]

## Sheet: Sheet1
ID	Population	CNvrd2 (Phase 3)	CNVrd2 (Phase 1)	Control-FREEC	CNVnator	ddPCR replicates
						Run 1	Run 2	Run 3	Run 4
NA06986	CEU	3	5	5.09674	5.02931
NA07037	CEU	3	4	3.91734	4.04597
NA10847	CEU	3	4	3.88708	3.96118	4.72	4.1
NA10851	CEU	3	5	5.85598	5.91702	4.87	6.24
NA11919	CEU	3	4	4.1348	3.97206
NA11920	CEU	2	5	4.83408	4.96214
NA11992	CEU	2	4	4.05376	4.05219
NA11994	CEU	2	5	4.91266	4.84734
NA12003	CEU	3	4	3.9756	4.11801
NA12044	CEU	3	4	3.88616	3.93382
NA12045	CEU	3	5	3.95234	4.01569
NA12154	CEU	3	4	4.09118	4.08022
NA12155	CEU	3	4	4.7764	4.8937	5.14	5.09	5.55	6
NA12249	CEU	3	5	4.90358	5.12685
NA12716	CEU	2	4	3.91608	3.99946
NA12717	CEU	2	3	3.93254	3.95106	4.16	3.54	4.6
NA12750	CEU	2	4	3.94048	3.98971
NA12751	CEU	2	4	3.91706	3.97897
NA12761	CEU	1	4	3.8714	4.02458
NA12778	CEU	3	6	5.88282	6.05558
NA18489	YRI	3	4	4.0806	4.11099
NA18498	YRI	5	4	3.86752	4.18975
NA18499	YRI	3	5	4.0672	4.04898
NA18501	YRI	1	5	3.99784	4.04714
NA18502	YRI	3	5	3.88082	3.99045
NA18504	YRI	3	4	4.00748	3.98155	5.02	4.36	3.9
NA18505	YRI	3	4	3.95316	4.0584
NA18508	YRI	3	5	4.05316	4.15215
NA18510	YRI	3	5	5.09678	5.02573	5.04	5.62	5.2
NA18517	YRI	3	4	3.91222	4.02612	4.56	4.58
NA18519	YRI	2	6	5.17002	5.086	5.09	4.92
NA18522	YRI	3	4	3.94876	4.09081
NA18853	YRI	3	4	3.96824	4.12813
NA18856	YRI	3	5	5.06932	5.05699
NA18858	YRI	3	4	3.99052	3.99009
NA18861	YRI	3	4	2.90608	3.04216
NA18870	YRI	2	5	3.92914	3.96882
NA19108	YRI	3	4	3.73918	3.90735
NA19138	YRI	2	4	3.90878	3.90594
NA18940	JPT	NA	6	6.89238	6.84107	6.67	7.06	7.03	7.1
NA18942	JPT	4	5	4.06878	4.15268
NA18943	JPT	3	4	3.92844	3.99189
NA18944	JPT	3	4	3.90106	3.99962
NA18945	JPT	3	4	4.06662	4.12648
NA18947	JPT	3	4	3.97394	4.05445
NA18948	JPT	3	6	4.93042	4.98149	5.09	4.85	4.86
NA18949	JPT	3	4	3.94846	3.98177	4.92	4.68	4.06
NA18951	JPT	3	5	4.94624	4.92826
NA18952	JPT	3	5	4.7413	4.90589
NA18956	JPT	3	5	3.75924	3.93724
NA18959	JPT	2	6	5.0238	5.02299	5	5.34	5.7
NA18960	JPT	3	4	4.01746	4.08317
NA18961	JPT	4	4	3.89314	4.02347	4.46	4.23
NA18964	JPT	5	4	4.04854	4.3001
NA18965	JPT	3	5	3.89992	4.07395
NA18967	JPT	3	4	3.97368	4.15616
NA18968	JPT	3	5	3.95308	4.03399
NA18971	JPT	3	4	3.89324	4.00477
NA18975	JPT	3	4	3.94924	4.02359
NA18976	JPT	3	4	3.91302	4.01197
NA18981	JPT	2	4	4.019	4.10738
NA18536	CHB	5	5	3.92024	4.14402	4.96	4.37	4.59	4.43
NA18542	CHB	3	4	4.04516	4.16017	3.89	4.06
NA18603	CHB	5	5	4.13704	4.19576	4.46	4.52	4.53
NA18627	CHB	3	4	4.02626	4.00919	4.4	3.76	4.23
NA18745	CHB	5	5	4.24258	4.44948	6.35	4.05	4.35
